# Supplementary material for: Genome-wide identification and expression analysis of peach multiple organellar RNA editing factors reveals the roles of RNA editing in plant immunity
Source: BMC Plant Biol. 2022 Dec 13;22:583. doi: 10.1186/s12870-022-03982-2 (PMC9746024; doi:10.1186/s12870-022-03982-2)
Supplement: Supplementary file 1 — Additional file 1: Table S1. Detailed information of chloroplast RNA editing sites identified in peach leaves. [file 12870_2022_3982_MOESM1_ESM.xlsx]

## Sheet: Sheet1
Table S1. Detailed information of chloroplast RNA editing sites identified in peach leaves
Genome	Genome pos	Strand	Name	Genepos	AApos	Phase	Ref->Alt	Quality	RefCodon->AltCodon	RefAA->AltAA	AltRatio	Depth	RefRead	AltRead	Function
NC_014697	2793	-	matK	704	235	2	C->T	4630.25	TCT->TTT	S->F	0.838028	142	23	119	maturase K
NC_014697	2863	-	matK	634	212	1	C->T	1325.92	CAT->TAT	H->Y	0.308219	146	101	45	maturase K
NC_014697	3342	-	matK	155	52	2	C->T	2394.95	TCT->TTT	S->F	0.5	88	44	44	maturase K
NC_014697	5265	-	rps16	212	71	2	C->T	3135.53	TCA->TTA	S->L	0.600823	243	97	146	ribosomal protein S16
NC_014697	5280	-	rps16	197	66	2	C->T	3965.92	ACT->ATT	T->I	0.214286	224	176	48	ribosomal protein S16
NC_014697	10337	-	atpA	1263	421	3	C->T	13237.9	CTC->CTT	L->L	0.883041	171	20	151	ATP synthase CF1 alpha subunit
NC_014697	10452	-	atpA	1148	383	2	C->T	10352.7	TCA->TTA	S->L	0.986239	218	3	215	ATP synthase CF1 alpha subunit
NC_014697	10686	-	atpA	914	305	2	C->T	8205.68	TCA->TTA	S->L	0.97619	210	5	205	ATP synthase CF1 alpha subunit
NC_014697	10809	-	atpA	791	264	2	C->T	7346.56	CCC->CTC	P->L	0.675676	111	36	75	ATP synthase CF1 alpha subunit
NC_014697	10827	-	atpA	773	258	2	C->T	8659.67	TCA->TTA	S->L	0.877301	163	20	143	ATP synthase CF1 alpha subunit
NC_014697	12864	-	atpF	92	31	2	C->T	7114.37	CCA->CTA	P->L	0.865497	171	23	148	ATP synthase CF0 subunit I
NC_014697	14963	-	atpI	629	210	2	C->T	9759.34	TCA->TTA	S->L	0.944751	181	10	171	ATP synthase CF0 subunit IV
NC_014697	16275	-	rps2	248	83	2	C->T	4969.01	TCA->TTA	S->L	0.895522	134	14	120	ribosomal protein S2
NC_014697	17167	-	rpoC2	3725	1242	2	C->T	3438.43	TCA->TTA	S->L	0.787879	132	28	104	RNA polymerase beta' subunit
NC_014697	17900	-	rpoC2	2992	998	1	C->T	482.07	CAT->TAT	H->Y	0.171875	64	53	11	RNA polymerase beta' subunit
NC_014697	18169	-	rpoC2	2723	908	2	C->T	181.78	TCC->TTC	S->F	0.125	72	63	9	RNA polymerase beta' subunit
NC_014697	22630	-	rpoC1	491	164	2	C->T	808.16	TCA->TTA	S->L	0.403226	62	37	25	RNA polymerase beta
NC_014697	24703	-	rpoB	2426	809	2	C->T	2481.22	TCA->TTA	S->L	0.909091	55	5	50	RNA polymerase beta subunit
NC_014697	25129	-	rpoB	2000	667	2	C->T	1370.83	TCT->TTT	S->F	0.853659	41	6	35	RNA polymerase beta subunit
NC_014697	26563	-	rpoB	566	189	2	C->T	1170.79	TCA->TTA	S->L	0.358974	39	25	14	RNA polymerase beta subunit
NC_014697	26578	-	rpoB	551	184	2	C->T	1797.46	TCA->TTA	S->L	0.45	40	22	18	RNA polymerase beta subunit
NC_014697	26791	-	rpoB	338	113	2	C->T	1728.57	TCT->TTT	S->F	0.833333	36	6	30	RNA polymerase beta subunit
NC_014697	38399	-	rps14	149	50	2	C->T	13450.1	CCA->CTA	P->L	0.846154	130	20	110	ribosomal protein S14
NC_014697	38468	-	rps14	80	27	2	C->T	9384.95	TCA->TTA	S->L	0.775934	241	54	187	ribosomal protein S14
NC_014697	51861	-	ndhK	68	23	2	C->T	6138.95	TCA->TTA	S->L	0.779817	218	48	170	NADH-plastoquinone oxidoreductase subunit K
NC_014697	52022	-	ndhC	323	108	2	C->T	8678.36	TCA->TTA	S->L	0.933036	224	15	209	NADH-plastoquinone oxidoreductase subunit 3
NC_014697	59659	+	accD	803	268	2	C->T	1842.93	TCG->TTG	S->L	0.554545	110	49	61	acetyl-CoA carboxylase carboxyltransferase beta subunit
NC_014697	60250	+	accD	1394	465	2	C->T	4040.07	CCA->CTA	P->L	0.398305	118	71	47	acetyl-CoA carboxylase carboxyltransferase beta subunit
NC_014697	60268	+	accD	1412	471	2	C->T	3028.95	CCT->CTT	P->L	0.320755	106	72	34	acetyl-CoA carboxylase carboxyltransferase beta subunit
NC_014697	61170	+	psaI	83	28	2	C->T	7590.63	TCT->TTT	S->F	0.898678	227	23	204	photosystem I subunit VIII
NC_014697	65890	-	psbL	2	1	2	C->T	9718.54	ACG->ATG	T->M	0.960784	204	8	196	photosystem II protein L
NC_014697	65957	-	psbF	77	26	2	C->T	5898.49	TCT->TTT	S->F	0.648045	179	63	116	photosystem II cytochrome b559 beta subunit
NC_014697	67599	+	petL	5	2	2	C->T	598.79	CCT->CTT	P->L	0.168675	83	69	14	cytochrome b6/f complex subunit VI
NC_014697	71680	-	clpP	556	186	1	C->T	4334.9	CAT->TAT	H->Y	0.95	120	6	114	clp protease proteolytic subunit
NC_014697	74537	+	psbB	414	138	3	C->T	9923.95	ATC->ATT	I->I	0.587444	223	92	131	photosystem II CP47 chlorophyll apoprotein
NC_014697	77774	+	petB	418	140	1	C->T	15348.2	CGG->TGG	R->W	0.895735	211	22	189	cytochrome b6
NC_014697	77967	+	petB	611	204	2	C->T	12606.8	CCA->CTA	P->L	0.891626	203	22	181	cytochrome b6
NC_014697	79825	-	rpoA	830	277	2	C->T	4850.97	TCA->TTA	S->L	0.756198	242	59	183	RNA polymerase alpha subunit
NC_014697	80455	-	rpoA	200	67	2	C->T	3866.05	TCT->TTT	S->F	0.810811	148	28	120	RNA polymerase alpha subunit
NC_014697	81028	-	rps11	108	36	3	C->T	2542.92	TTC->TTT	F->F	0.48	150	78	72	ribosomal protein S11
NC_014697	83335	-	rpl16	12	4	3	C->T	489.03	CCC->CCT	P->P	0.133758	157	136	21	ribosomal protein L16
NC_014697	90743	+	ycf2	2480	827	2	C->A	560.45	TCT->TAT	S->Y	0.911765	34	3	31	hypothetical chloroplast RF2
NC_014697	93389	+	ycf2	5126	1709	2	C->T	300.25	GGT->GAT	G->D	0.666667	12	4	8	hypothetical chloroplast RF2
NC_014697	96802	-	ndhB	1481	494	2	C->T	4562.12	CCA->CTA	P->L	0.846154	26	4	22	NADH-plastoquinone oxidoreductase subunit 2
NC_014697	98226	-	ndhB	737	246	2	C->T	2330.12	CCA->CTA	P->L	0.583333	12	5	7	NADH-plastoquinone oxidoreductase subunit 2
NC_014697	98237	-	ndhB	726	242	3	C->T	1233.45	TTC->TTT	F->F	0.490196	51	26	25	NADH-plastoquinone oxidoreductase subunit 2
NC_014697	98352	-	ndhB	611	204	2	C->T	822.96	TCA->TTA	S->L	0.409091	44	26	18	NADH-plastoquinone oxidoreductase subunit 2
NC_014697	98377	-	ndhB	586	196	1	C->T	789.84	CAC->TAC	H->Y	0.382353	34	21	13	NADH-plastoquinone oxidoreductase subunit 2
NC_014697	98421	-	ndhB	542	181	2	C->T	685.25	ACG->ATG	T->M	0.434783	23	13	10	NADH-plastoquinone oxidoreductase subunit 2
NC_014697	98496	-	ndhB	467	156	2	C->T	785.14	CCA->CTA	P->L	0.875	16	2	14	NADH-plastoquinone oxidoreductase subunit 2
NC_014697	98814	-	ndhB	149	50	2	C->T	1208.65	TCA->TTA	S->L	1	19	0	19	NADH-plastoquinone oxidoreductase subunit 2
NC_014697	99452	-	rps7	300	100	3	C->T	1004.55	GCC->GCT	A->A	0.27907	43	31	12	ribosomal protein S7
NC_014697	112690	-	ndhF	1793	598	2	T->C	498.8	TTT->TCT	F->S	0.309524	42	29	13	NADH-plastoquinone oxidoreductase subunit 5
NC_014697	114091	-	ndhF	392	131	2	C->T	340.19	TCC->TTC	S->F	0.428571	21	12	9	NADH-plastoquinone oxidoreductase subunit 5
NC_014697	114193	-	ndhF	290	97	2	C->T	367.97	TCA->TTA	S->L	0.416667	24	14	10	NADH-plastoquinone oxidoreductase subunit 5
NC_014697	116987	+	trnL-UAG	76	?	?	C->T	8124.2	?->?	?->?	0.583333	12	5	7	tRNA
NC_014697	117423	+	ccsA	344	115	2	C->T	5371.95	TCG->TTG	S->L	0.217391	46	36	10	cytochrome c heme attachment protein
NC_014697	117466	+	ccsA	387	129	3	C->A	6399.26	CCC->CCA	P->P	0.4	35	21	14	cytochrome c heme attachment protein
NC_014697	117519	+	ccsA	440	147	2	T->C	325.63	TAT->TGT	Y->C	0.382353	34	21	13	cytochrome c heme attachment protein
NC_014697	118546	-	ndhD	1298	433	2	C->T	5584.33	TCA->TTA	S->L	0.911765	34	3	31	NADH-plastoquinone oxidoreductase subunit 4
NC_014697	118957	-	ndhD	887	296	2	C->T	5945.13	CCA->CTA	P->L	0.535714	28	13	15	NADH-plastoquinone oxidoreductase subunit 4
NC_014697	118966	-	ndhD	878	293	2	C->T	6186.62	TCA->TTA	S->L	0.648649	37	13	24	NADH-plastoquinone oxidoreductase subunit 4
NC_014697	119170	-	ndhD	674	225	2	C->T	6501.3	TCA->TTA	S->L	0.918919	37	3	34	NADH-plastoquinone oxidoreductase subunit 4
NC_014697	119461	-	ndhD	383	128	2	C->T	6132.57	CCA->CTA	P->L	0.861111	36	5	31	NADH-plastoquinone oxidoreductase subunit 4
NC_014697	119531	-	ndhD	313	105	1	C->T	5682.38	CGG->TGG	R->W	0.885714	35	4	31	NADH-plastoquinone oxidoreductase subunit 4
NC_014697	120544	-	ndhE	233	78	2	C->T	4618	CCG->CTG	P->L	0.903226	31	3	28	NADH-plastoquinone oxidoreductase subunit 4L
NC_014697	121520	-	ndhG	50	17	2	C->T	4841.96	TCG->TTG	S->L	0.676471	34	11	23	NADH-plastoquinone oxidoreductase subunit 6
NC_014697	122574	-	ndhA	1073	358	2	C->T	7769.42	TCC->TTC	S->F	0.825	40	7	33	NADH-plastoquinone oxidoreductase subunit 1
NC_014697	122686	-	ndhA	961	321	1	C->T	8598.24	CCT->TCT	P->S	0.857143	35	5	30	NADH-plastoquinone oxidoreductase subunit 1
NC_014697	123081	-	ndhA	566	189	2	C->T	4933.95	TCA->TTA	S->L	0.261905	42	31	11	NADH-plastoquinone oxidoreductase subunit 1
NC_014697	124448	-	ndhA	341	114	2	C->T	6269.4	TCA->TTA	S->L	0.710526	38	11	27	NADH-plastoquinone oxidoreductase subunit 1
NC_014697	125159	-	ndhH	813	271	3	C->T	4535.65	TCC->TCT	S->S	1	31	0	31	NADH-plastoquinone oxidoreductase subunit 7
NC_014697	125467	-	ndhH	505	169	1	C->T	2721.54	CAT->TAT	H->Y	0.617647	34	13	21	NADH-plastoquinone oxidoreductase subunit 7
NC_014697	125669	-	ndhH	303	101	3	C->T	2055.95	ATC->ATT	I->I	0.555556	36	16	20	NADH-plastoquinone oxidoreductase subunit 7
NC_014697	129799	-	ycf1	2576	859	2	T->C	4242.01	GAG->GGG	E->G	1	33	0	33	hypothetical chloroplast RF1
NC_014697	130453	-	ycf1	1922	641	2	C->T	2951.33	AGA->AAA	R->K	1	33	0	33	hypothetical chloroplast RF1
NC_014697	144135	+	rps7	300	100	3	C->T	542.56	GCC->GCT	A->A	0.277778	36	26	10	ribosomal protein S7
NC_014697	144773	+	ndhB	149	50	2	C->T	321.84	TCA->TTA	S->L	1	7	0	7	NADH-plastoquinone oxidoreductase subunit 2
NC_014697	145361	+	ndhB	737	246	2	C->T	457.32	CCA->CTA	P->L	0.714286	14	4	10	NADH-plastoquinone oxidoreductase subunit 2
