# Supplementary material for: Genome-wide identification and expression analysis of peach multiple organellar RNA editing factors reveals the roles of RNA editing in plant immunity
Source: BMC Plant Biol. 2022 Dec 13;22:583. doi: 10.1186/s12870-022-03982-2 (PMC9746024; doi:10.1186/s12870-022-03982-2)
Supplement: Supplementary file 2 — Additional file 2: Table S2. Detailed information of chloroplast RNA editing sites identified in peach fruits. [file 12870_2022_3982_MOESM2_ESM.xlsx]

## Sheet: Sheet1
Table S2. Detailed information of chloroplast RNA editing sites identified in peach fruits
Genome	Strand	Name	Genome_pos	Gene_pos	AA_pos	Phase	Ref->Alt	Quality	RefCodon->AltCodon	RefAA->AltAA	AltRatio	Depth	RefRead	AltRead	Function
NC_014697.1	-	atpA	10452	1148	383	2	C->T	1501.57	TCA->TTA	S->L	1	35	0	35	ATP synthase CF1 alpha subunit
NC_014697.1	-	atpA	10337	1263	421	3	C->T	1370.08	CTC->CTT	L->L	0.885714	35	4	31	ATP synthase CF1 alpha subunit
NC_014697.1	-	atpA	10686	914	305	2	C->T	756.99	TCA->TTA	S->L	0.941176	17	1	16	ATP synthase CF1 alpha subunit
NC_014697.1	-	atpA	10809	791	264	2	C->T	963.62	CCC->CTC	P->L	0.636364	11	4	7	ATP synthase CF1 alpha subunit
NC_014697.1	-	atpA	10827	773	258	2	C->T	866.5	TCA->TTA	S->L	0.6	10	4	6	ATP synthase CF1 alpha subunit
NC_014697.1	-	atpF	12864	92	31	2	C->T	1002.94	CCA->CTA	P->L	0.928571	28	2	26	ATP synthase CF0 subunit I
NC_014697.1	-	atpI	14963	629	210	2	C->T	817.51	TCA->TTA	S->L	0.875	16	2	14	ATP synthase CF0 subunit IV
NC_014697.1	+	ccsA	117423	344	115	2	C->T	1805.15	TCG->TTG	S->L	1	23	0	23	cytochrome c heme attachment protein
NC_014697.1	+	ccsA	117576	497	166	2	G->A	963.21	CGA->CAA	R->Q	0.857143	14	2	12	cytochrome c heme attachment protein
NC_014697.1	-	clpP	71680	556	186	1	C->T	1989.07	CAT->TAT	H->Y	0.958333	48	2	46	clp protease proteolytic subunit
NC_014697.1	-	matK	3342	155	52	2	C->T	541.32	TCT->TTT	S->F	0.7	20	6	14	maturase K
NC_014697.1	-	matK	2793	704	235	2	C->T	81.18	TCT->TTT	S->F	0.833333	6	1	5	maturase K
NC_014697.1	-	ndhA	123081	566	189	2	C->T	853.17	TCA->TTA	S->L	0.653846	26	9	17	NADH-plastoquinone oxidoreductase subunit 1
NC_014697.1	-	ndhA	124448	341	114	2	C->T	834.11	TCA->TTA	S->L	0.791667	24	5	19	NADH-plastoquinone oxidoreductase subunit 1
NC_014697.1	-	ndhA	122574	1073	358	2	C->T	853.24	TCC->TTC	S->F	0.956522	23	1	22	NADH-plastoquinone oxidoreductase subunit 1
NC_014697.1	-	ndhA	122686	961	321	1	C->T	712.45	CCT->TCT	P->S	0.894737	19	2	17	NADH-plastoquinone oxidoreductase subunit 1
NC_014697.1	-	ndhD	118546	1298	433	2	C->T	507.23	TCA->TTA	S->L	0.846154	13	2	11	NADH-plastoquinone oxidoreductase subunit 4
NC_014697.1	-	ndhD	119531	313	105	1	C->T	229.45	CGG->TGG	R->W	0.777778	9	2	7	NADH-plastoquinone oxidoreductase subunit 4
NC_014697.1	-	ndhD	119170	674	225	2	C->T	395.94	TCA->TTA	S->L	1	8	0	8	NADH-plastoquinone oxidoreductase subunit 4
NC_014697.1	-	ndhE	120544	233	78	2	C->T	676.79	CCG->CTG	P->L	0.9375	16	1	15	NADH-plastoquinone oxidoreductase subunit 4L
NC_014697.1	-	ndhG	121520	50	17	2	C->T	346.58	TCG->TTG	S->L	0.8	10	2	8	NADH-plastoquinone oxidoreductase subunit 6
NC_014697.1	-	ndhH	125159	813	271	3	C->T	680.29	TCC->TCT	S->S	1	17	0	17	NADH-plastoquinone oxidoreductase subunit 7
NC_014697.1	+	petB	77774	418	140	1	C->T	2769.79	CGG->TGG	R->W	0.890411	73	8	65	cytochrome b6
NC_014697.1	+	petB	77967	611	204	2	C->T	1050.62	CCA->CTA	P->L	0.884615	26	3	23	cytochrome b6
NC_014697.1	-	psaB	40173	711	237	3	C->T	510.32	CCC->CCT	P->P	0.128571	70	61	9	photosystem I P700 apoprotein A2
NC_014697.1	-	psaB	40058	826	276	1	C->T	371.25	CAT->TAT	H->Y	0.25	36	27	9	photosystem I P700 apoprotein A2
NC_014697.1	+	psaI	61170	83	28	2	C->T	782.45	TCT->TTT	S->F	0.923077	13	1	12	photosystem I subunit VIII
NC_014697.1	+	psbB	74537	414	138	3	C->T	1108.32	ATC->ATT	I->I	0.517241	58	28	30	photosystem II CP47 chlorophyll apoprotein
NC_014697.1	-	psbF	65957	77	26	2	C->T	674.57	TCT->TTT	S->F	0.823529	17	3	14	photosystem II cytochrome b559 beta subunit
NC_014697.1	-	psbL	65890	2	1	2	C->T	864.69	ACG->ATG	T->M	0.875	24	3	21	photosystem II protein L
NC_014697.1	-	rpoA	80455	200	67	2	C->T	823.94	TCT->TTT	S->F	0.75	24	6	18	RNA polymerase alpha subunit
NC_014697.1	-	rpoA	79825	830	277	2	C->T	829.85	TCA->TTA	S->L	0.809524	21	4	17	RNA polymerase alpha subunit
NC_014697.1	-	rpoB	26791	338	113	2	C->T	211.14	TCT->TTT	S->F	1	5	0	5	RNA polymerase beta subunit
NC_014697.1	-	rpoC2	17167	3725	1242	2	C->T	463.54	TCA->TTA	S->L	0.916667	12	1	11	RNA polymerase beta' subunit
NC_014697.1	-	rpoC2	18199	2693	898	2	G->A	675.23	GGT->GAT	G->D	1	5	0	5	RNA polymerase beta' subunit
NC_014697.1	-	rps11	81028	108	36	3	C->T	572.29	TTC->TTT	F->F	0.545455	33	15	18	ribosomal protein S11
NC_014697.1	-	rps14	38468	80	27	2	C->T	6433.13	TCA->TTA	S->L	0.972826	184	5	179	ribosomal protein S14
NC_014697.1	-	rps14	38399	149	50	2	C->T	10042.3	CCA->CTA	P->L	0.956522	161	7	154	ribosomal protein S14
NC_014697.1	-	rps16	5265	212	71	2	C->T	243.87	TCA->TTA	S->L	0.318182	22	15	7	ribosomal protein S16
NC_014697.1	-	rps16	5280	197	66	2	C->T	812.26	ACT->ATT	T->I	0.619048	21	8	13	ribosomal protein S16
NC_014697.1	-	rps2	16275	248	83	2	C->T	165.49	TCA->TTA	S->L	0.833333	6	1	5	ribosomal protein S2
NC_014697.1	-	ycf1	130453	1922	641	2	G->A	1817.18	AGA->AAA	R->K	1	40	0	40	hypothetical chloroplast RF1
