# Supplementary material for: Genome-wide identification and expression analysis of peach multiple organellar RNA editing factors reveals the roles of RNA editing in plant immunity
Source: BMC Plant Biol. 2022 Dec 13;22:583. doi: 10.1186/s12870-022-03982-2 (PMC9746024; doi:10.1186/s12870-022-03982-2)
Supplement: Supplementary file 3 — Additional file 3: Table S3. Detailed information of differential expressed PpMORF genes under Xap infection and UVB irradiation treatments. [file 12870_2022_3982_MOESM3_ESM.xlsx]

## Sheet: sheet1
Table S3. Detailed information of differential expressed PpMORF genes under Xap infection and UVB irradiation treatments
(a). Detailed information of differential expressed PpMORF genes under Xap infection in 'Redkist' peach
	Expression								30mpi		1hpi		3hpi
Gene	Control_Redkist_1	Control_Redkist_2	30mpi_Redkist_2	30mpi_Redkist_1	1hpi_Redkist_1	1hpi_Redkist_2	3hpi_Redkist_1	3hpi_Redkist_2	LogFC	P-value	LogFC	P-value	LogFC	P-value
Ppmorf9	71.8278	67.6669	79.8899	65.241	69.9552	40.8852	20.4659	29.6408	0.147847	0.624929	-0.280125	0.482982	-0.989433	0.045775
Ppmorf2	145.708	140.498	88.8818	106.817	81.7468	95.1288	45.2894	49.6092	-0.182599	0.0612249	-0.364985	0.383473	-0.92219	0.0361634
Ppmorf8.1	85.7064	78.8212	43.2916	50.2711	54.1874	63.2126	43.2934	53.8149	-0.356302	0.0364906	-0.244893	0.72495	-0.472844	0.0283715
Ppmorf3	26.7247	20.8045	21.329	18.4752	18.7049	20.4872	24.7667	24.2044	-0.392753	0.076396	-0.148334	0.0588777	0.0448065	0.900436
Ppmorf1	42.2667	31.2062	36.6441	34.8045	35.4931	44.0418	32.7526	35.9508	0.0499708	0.863314	0.169035	0.646602	-0.0961031	0.801018
Ppmorf7	1.62846	1.12101	1.8445	1.06488	0.846926	1.16874	0.749522	0.641196	0.16072	0.885345	-0.353574	0.76873	-0.866831	0.502092
Ppmorf8.2	17.3552	12.5289	14.6174	12.626	11.1987	14.7044	10.262	13.0638	-0.0399366	0.916398	-0.148612	0.69907	-0.351364	0.37343
(b). Detailed information of differential expressed PpMORF genes under Xap infection in 'JhHale' peach
	Expression								30mpi		1hpi		3hpi
Gene	Control_JhHale_1	Control_JhHale_2	30mpi_JhHale_1	30mpi_JhHale_2	1hpi_JhHale_1	1hpi_Jhale_2	3hpi_JhHale_1	3hpi_JhHale_2	LogFC	P-value	LogFC	P-value	LogFC	P-value
Ppmorf9	52.5767	57.3908	56.4212	65.9769	51.8356	53.2601	51.8808	54.7476	0.192655	0.307222	-0.0577364	0.769645	-0.0195775	0.920821
Ppmorf2	79.1183	94.0722	80.1512	81.5237	70.0669	73.8909	77.9236	73.6759	-0.0612845	0.7019	-0.259825	0.145386	-0.167611	0.297213
Ppmorf8.1	59.8889	62.1153	38.4172	43.328	43.8334	42.9678	39.6464	37.3813	-0.53761	0.0833903	-0.48225	0.016248	-0.636875	0.0206861
Ppmorf3	25.663	27.9996	18.9154	21.5583	19.0916	21.9566	21.6768	19.6462	-0.366078	0.0218297	-0.376836	0.0203367	-0.350118	0.236567
Ppmorf8.2	18.4368	17.9484	11.0076	11.613	11.2579	11.4799	12.6138	10.0441	-0.641197	0.0896615	-0.664684	0.0780056	-0.652611	0.0839078
Ppmorf1	33.7934	39.9933	27.4724	27.2828	31.8373	32.9284	31.5999	32.7736	-0.389945	0.126216	-0.179768	0.462306	-0.171277	0.484324
Ppmorf7	1.92134	1.20563	0.966925	0.681046	0.863166	1.3362	1.07248	1.39907	-0.796382	0.5136	-0.456252	0.691536	-0.288372	0.797301
(c). Detailed information of differential expressed PpMORF genes under UVB irradiation
Gene	6h		48h
	LogFC	P-value	LogFC	P-value
Ppmorf2	-0.845544	1.367e-07	-0.396353	0.000139485
Ppmorf9	-1.92269	1.33395e-08	-0.322	0.107726
Ppmorf8.1	0.131401	0.334342	0.043289	0.788935
Ppmorf3	-0.121295	0.597378	-0.192422	0.418028
Ppmorf1	-0.161886	0.439353	-0.32582	0.148591
Ppmorf7	-0.400557	0.681701	0	1
Ppmorf8.2	-0.410311	0.264336	-0.0801074	0.831856
(d). Detailed information of differential expressed transcription factors under 3hpi Xap infection in Redkist
Gene	LogFC	P-value	Gene name
Prupe.1G424300	1.06	0.010763	ZAT10
Prupe.7G056700	2.94	6.07852e-05	HSFB3
Prupe.1G452000	1.26	0.022398	MYBR-1
Prupe.8G125100	1.83832	0.0425804
Prupe.5G194600	-2.06371	0.00077844
Prupe.2G151200	-0.41	0.03	MADS-box gene
Prupe.3G048600	-1.19	0.0153756	C2H2-type gene
Prupe.4G068100	-0.95	0.0191561
Prupe.4G138500	-0.451244	0.394707
(e). Detailed information of differential expressed transcription factors under UVB irradiation
Gene	6h		48h		Gene name
	LogFC	P-value	LogFC	P-value
Prupe.1G424300	1.8526	1.24717e-05	4.28466	3.67166e-10	ZAT10
Prupe.7G056700	2.58127	2.38127e-07	1.77591	1.97307e-07	HSFB3
Prupe.1G452000	0.548103	0.373214	-0.42943	0.564719	MYBR-1
Prupe.8G142400	2.66047	3.74803e-08	3.1697	1.20401e-07
Prupe.3G052300	-1.10992	0.00105972	-0.578892	0.089358
Prupe.6G236200	-0.687453	0.0837268	-1.34308	0.000370183
